# Supplementary material for: Assessing the utility of metabarcoding for diet analyses of the omnivorous wild pig (Sus scrofa)
Source: Ecol Evol. 2017 Nov 26;8(1):185–96. doi: 10.1002/ece3.3638 (PMC5756863; doi:10.1002/ece3.3638)
Supplement: Supplementary file 1 [file ECE3-8-185-s001.xlsx]

## Sheet: Sheet1
common name	scientific name
Burmese python	Python bivittatus
sheep	Ovis aries
white tailed deer	Odocoileus virginanus
Eastern Meadowlark	Sturella magna
Bobwhite Quail	Colinus virginianus
Turkey	Meleagris gallopavo
Eastern Towhee	Pipilo erythrophthalmus
Bachman’s Sparrow	Peucaea aestivalis
Black Vulture	Coragyps atratus
Ground Dove	Columbina passerina
Common Nighthawk	Chordeilis minor
Chuck-will’s-widow	Antrostomus carolinensis
Limpkin	Aramus guarauna
Marsh Wren	Cistothorus palustris
King Rail	Rallus elegans
Whooping Crane	Grus americana
Southern Cricket Frog	Acris gryllus
Cope's Gray Treefrog	Hyla chrysoscelis
Green Treefrog	Hyla cinerea
Pinewoods Treefrog	Hyla femoralis
Barking Treefrog	Hyla gratiosa
Squirrel Treefrog	Hyla squirella
Cuban Treefrog	Osteopilus septentrionalis
Sprig Peeper	Pseudacris crucifer
Southern Chorus Frog	Pseudacris nigrita
Litte Grass Frog	Pseudacris ocularis
Ornate Chorus Frog	Pseudacris ornata
Gopher Frog	Rana capito
Bronze Frog	Rana clamitans
Pig Frog	Rana grylio
River Frog	Rana heckscheri
Leopard Frog	Rana sphenocephala
Carpenter Frog	Rana virgatipes
Antillean Frog	Eleutherodactylus antillensis
Whistling Frog	Eleutherodactylus cochranae
Common Coqui	Eleutherodactylus coqui
Mute Frog	Eleutherodactylus lentus
Greenhouse Frog	Eleutherodactylus planirostris
White-lipped Frog	Eleutherodactylus albilabris
Eastern Narrow-mouthed Toad	Gastrophryne carolinensis
Eastern spadefoot	Scaphiopus holbrookii
Giant Toad	Bufo marinus
Oak Toad	Bufo quercicus
Southern Toad	Bufo terrestris
Puerto Rican Crested Toad	Peltophryne lemur
Faltwoods salamander	Ambystoma cingulatum
Marbled Salamander	Ambystoma opacum
Mole Salamander	Ambystoma talpodeum
Eastern Tiger Salamander	Ambystoma tigrinum
Two-toed Amphiuma	Amphiuma means
Peninsula newt	Notophthalmus viridescens
Southern Dusky Salamander	Desmognathus auriculatus
Southern Two-lined Salamander	Eurycea cirrigera
Dwarf Salamander	Eurycea quadridigitata
Many-lined Salamander	Stereochilus marginatus
Southern Dwarf Siren	Pseudobranchus axanthus
Northern Dwarf Siren	Pseudobranchus striatus
Lesser Siren	Siren intermedia
Greater Siren	Siren lacertina
Common Snapping Turtle	Chelydra serpentina
Alligator Snapping Turtle	Macrochelys temminckii
Painted Turtle	Chrysemys picta
Spotted Turtle	Clemmys guttata
Chicken Turtle	Deirochelys reticularia
Bog Turtle	Glyptemys muhlenbergii
Barbour's Map Turtle	Graptemys barbouri
Alabama Map Turtle	Graptemys pulchra
Common Map Turtle	Graptemys geographica
Diamondback Terrapin	Malaclemys terrapin
River Cooter	Pseudemys concinna
Florida Cooter	Pseudemys floridana
Florida Redbelly Turtle	Pseudemys nelsoni
Box Turtle	Terrapene carolina
Slider Turtle	Trachemys scripta
Striped Mud Turtle	Kinosternon baurii
Eastern Mud Turtle	Kinosternon subrubrum
Stripeneck/Loggerhead Musk Turtle	Sternotherus minor
Common Musk Turtle	Sternotherus odoratus
Gopher Tortoise	Gopherus polyphemus
Florida Softshell	Apalone ferox
Spiny Softshell	Apalone spinifera
Green Sea Turtle	Chelonia mydas
Hawksbill Sea Turtle	Eretmochleys imbricata
Kemps Ridley Sea Turtle	Lepidochelys kempii
Leatherback Sea Turtle	Dermochelys coricea
Texas Alligator Lizard	Gerrhonotus infernalis
American alligator	Alligator mississippiensis
Green Anole	Anolis carolinensis
Brown Anole	Anolis sagrei
Eastern Collared Lizard	Crotaphytus collaris
Reticulated Collared Lizard	Crotaphytus reticulatus
Longnose leopard Lizard	Gambelia wislizenii
Texas Banded Gecko	Coleonyx brevis
Reticulated Gecko	Coleonyx reticulatus
Rough Tailed Gecko	Cyrtopodion scabrum
Mediterranean gecko	Hemidactylus turicus
Green Iguana	Iguana iguana
Mexican Spinytail Iguana	Ctenosaura pectinata
Western Slender Glass Liazrd	Ophisaurus attenuatus attenuatus
Greater Earless Lizard	Cophosaurus texanus
Spot-tailed Lizard	Holbrookia lacerata lacerata
Southern Earless Lizard	Holbrookia lacerata subcaudalis
Speckled Earless Lizard	Holbrookia maculata approximans
eastern earless lizard	Holbrookia maculata maculata
prairie earless lizard	Holbrookia maculata perspicua
keeled earless lizard	Holbrookia propinqua
Texas horned lizard	Phrynosoma cornutun
short-horned lizard	Phrynosoma douglassii
roundtail horned lizard	Phrynosoma modestum
dunes sagebrush lizard	Sceloporus arenicolus
sagebrush lizard	Sceloporus graciosus
Mesquite lizard	Sceloporus grammicus
Twin spotted spiny lizard	Sceloporus magister
Big bend Canyon lizard	Sceloporus merriami annulatus
Presidio canyon lizard	Sceloporus merriami longipunctatus
Canyon lizard	Sceloporus merriami merriami
Texas spiny lizard	Sceloporus olivaceus
Crevice spiny lizard	Sceloporus poinsetti
Blue Spiny lizard	Sceloporus serrifer
Southern prairie lizard	Sceloporus undulatus consobrinus
Northern prairie lizard	Sceloporus undulatus garmani
Northern fence lizard	Sceloporus undulatus hyacinthus
Rosebelly lizard	Sceloporus variabilis
Texas tree lizard	Urosaurus ornatus ornatus
Big Bend tree lizard	Urosaurus ornatus schmidti
Desert side botched lizard	Uta stansburiana
Southern coal skink	Pleistodon anthracinus
Five lined skink	Pleistodon faciatus
Broadhead skink	Pleistodon laticeps
Variable skink	Pleistodon multivirgatus
Great Plains skink	Pleistodon obsoletus
Southern prairie skink	Pleistodon septentrionalis
Short-lined skink	Pleistodon tetragrammus brevineatus
four-lined skink	Pleistodon tetragrammus tetragrammus
ground skink	Scincella lateralis
gray checkered whiptail	Cnemidophorus dixoni
Chihuahuan spotted whiptail	Cnemidophorus exsanguis
Texas spotted whiptail	Cnemidophorus gularis
Trans-Pecos striped whiptail	Cnemidophorus inornatus heptagrammus
Laredo striped whiptail	Cnemidophorus laredoensis
marbled whiptail	Cnemidophorus marmoratus
New Mexico whiptail	Cnemidophorus neomexicanus
Plateau spotted whiptail	Cnemidophorus septemvittatus
eastern six-lined racerunner	Cnemidophorus sexlineatus sexlineatus
prairie racerunner	Cnemidophorus sexlineatus viridis
checkered whiptail	Cnemidophorus tesselatus
desert grassland whiptail	Cnemidophorus uniparens
New Mexico blind snake	Leptotyphlops dulcis dissectus
Plains blind snake	Leptotyphlops dulcis dulcis
Trans-Pecos blind snake	Leptotyphlops humilis segregus
Texas glossy snake	Arizona elegans arenicola
Kansas glossy snake	Arizona elegans elegans
Painted Desert glossy snake	Arizona elegans philipi
Trans-Pecos rat snake	Bogertophis subocularis
western worm snake	Carphophis vermis
northern scarlet snake	Cemophora coccinea copei
Texas scarlet snake	Cemophora coccinea lineri
buttermilk racer	Coluber constrictor anthicus
tan racer	Coluber constrictor etheridgei
eastern yellowbelly racer	Coluber constrictor flaviventris
Mexican racer	Coluber constrictor Oaxaca
southern black racer	Coluber constrictor priapus
black-striped snake	Coniophanes imperialis
prairie ringneck snake	Diadophis punctatus arnyi
regal ringneck snake	punctatus regalis
Mississippi ringneck snake	Diadophis punctatus stictogenys
Texas indigo snake	Drymarchon corais erebennus
speckled racer	Drymobius margaritiferus
Baird's rat snake	Elaphe bairdi
Great Plains rat snake	Elaphe guttata emoryi
corn snake	Elaphe guttata guttata
Texas rat snake	Elaphe obsoleta lindheimeri
black rat snake	Elaphe obsoleta obsolete
Slowinski's corn snake	Elaphe slowinskii
mud snake	Farancia abacura
Mexican hooknose snake	Ficimia streckeri
western hooknose snake	Gyalopion canum
Mexican hognose snake	Heterodon kennerlyi
dusty hognose snake	Heterodon nasicus gloydi
western hognose snake	Heterodon nasicus nasicus
eastern hognose snake	Heterodon platirhinos
Texas night snake	Hypsiglena torquata jani
grey-banded kingsnake	Lampropeltis alterna
prairie kingsnake	Lampropeltis calligaster
speckled kingsnake	Lampropeltis getula holbrooki
desert kingsnake	Lampropeltis getula splendida
Louisiana milk snake	Lampropeltis triangulum amaura
Mexican milk snake	Lampropeltis triangulum annulata
New Mexico milk snake	Lampropeltis triangulum celaenops
Central Plains milk snake	Lampropeltis triangulum gentilis
northern cat-eyed snake	Leptodeira septentrionalis
eastern coachwhip	Masticophis flagellum flagellum
western coachwhip	Masticophis flagellum testaceus
Schott's whipsnake	Masticophis schotti schotti
Ruthven's whipsnake	Masticophis schotti ruthveni
Central Texas whipsnake	Masticophis taeniatus girardi
desert striped whipsnake	Masticophis taeniatus taeniatus
Gulf salt marsh snake	Nerodia clarkii clarkia
Mississippi green water snake	Nerodia cyclopion
red-bellied water snake	Nerodia erythrogaster erythrogaster
blotched water snake	Nerodia erythrogaster transversa
broad-banded water snake	Nerodia fasciata confluens
Florida water snake	Nerodia fasciata pictiventris
Brazos Water Snake	Nerodia harteri
Concho water snake	Nerodia paucimaculata
Diamondback water snake	Nerodia rhombifer
rough green snake	Opheodrys aestivus
smooth green snake	Opheodrys vernalis
Sonoran gopher snake	Pituophis catenifer affinis
bull snake	Pituophis catenifer sayi
Louisiana pine snake	Pituophis ruthveni
Graham's crayfish snake	Regina grahamii
Gulf crayfish snake	Regina rigida
Texas longnose snake	Rhinocheilus lecontei tessellatus
Big Bend patchnose snake	Salvadora deserticola
mountain patchnose snake	Salvadora grahamiae grahamiae
Texas patchnose snake	Salvadora grahamiae lineata
ground snake	Sonora semiannulata
marsh brown snake	Storeria dekayi limnetes
Texas brown snake	Storeria dekayi texana
redbelly snake	Storeria occipitomaculata
Mexican blackhead snake	Tantilla atriceps
Big Bend blackhead snake	Tantilla cucullata
flathead snake	Tantilla gracilis
southwestern blackhead snake	Tantilla hobartsmithi
Plains blackhead snake	Tantilla nigriceps
blackneck garter snake	Thamnophis cyrtopsis cyrtopsis
Checkered garter snake	Thamnophis marcianus
arid land ribbon snake	Thamnophis proximus diabolicus
Gulf Coast ribbon snake	Thamnophis proximus orarius
western ribbon snake	Thamnophis proximus proximus
redstripe ribbon snake	Thamnophis proximus rubrilineatus
Plains garter snake	Thamnophis radix
Texas garter snake	Thamnophis sirtalis annectens
New Mexico garter snake	Thamnophis sirtalis dorsalis
common garter snake	Thamnophis sirtalis sirtalis
Texas lyre snake	Trimorphodon biscutatus vilkinsonii
Texas lined snake	Tropidoclonion lineatum texanum
rough earth snake	Virginia striatula
western earth snake	Virginia valeriae
Texas coral snake	Micrurus tener
southern copperhead	Agkistrodon contortrix contortrix
broad-banded copperhead	Agkistrodon contortrix laticinctus
Trans-Pecos copperhead	Agkistrodon contortrix pictigaster
western cottonmouth	Agkistrodon piscivorus leucostoma
western diamondback rattlesnake	Crotalus atrox
timber rattlesnake	Crotalus horridus
banded rock rattlesnake	Crotalus lepidus klauberi
Mottled rock rattlesnake	Crotalus lepidus Lepidus
northern blacktail rattlesnake	Crotalus molossus molossus
Mojave rattlesnake	Crotalus scutulatus
prairie rattlesnake	Crotalus viridis viridis
desert massasauga	Sistrurus catenatus edwardsii
western massasauga	Sistrurus catenatus tergeminus
western pigmy rattlesnake	Sistrurus miliarius streckeri
loggerhead sea turtle	Caretta caretta
green turtle	Chelonia mydas
hawksbill sea turtle	Eretmochelys imbricate
Atlantic Ridley	Lepidochelys kempii
leatherback sea turtle	Dermochelys coriacea
yellow mud turtle	Kinosternon flavescens
Mexican mud turtle	Kinosternon hirtipes
razorback musk turtle	Sternotherus carinatus
common musk turtle	Sternotherus odoratus
western painted turtle	Chrysemys picta bellii
southern painted turtle	Chrysemys picta dorsalis
chicken turtle	Deirochelys reticularia
Cagle's map turtle	Graptemys caglei
Oachita map turtle	Graptemys ouachitensis
false map turtle	Graptemys pseudogeographica
Texas map turtle	Graptemys versa
diamondback terrapin	Malaclemys terrapin
Eastern river cooter	Pseudemys concinna concinna
Rio Grande cooter	Pseudemys gorzugi
Texas river cooter	Pseudemys texana
eastern box turtle	Terrapene carolina Carolina
desert box turtle	Terrapene ornata luteola
ornate box turtle	Terrapene ornata ornate
Big Bend slider	Trachemys gaigeae
red-eared slider	Trachemys scripta elegans
common snapping turtle	Chelydra serpentine
alligator snapping turtle	Macrochelys temminckii
smooth softshell turtle	Apalone mutica
Texas spiny softshell turtle	Apalone spinifera emoryi
Guadalupe spiny softshell turtle	Apalone spinifera guadalupensis
western spiny softshell turtle	Apalone spinifera hartwegi
pallid spiny softshell turtle	Apalone spinifera pallida
Texas tortoise	Gopherus berlandieri
Pronghorn	Antilocapra americana
Armadillo	Dasypus novemcinctus
