# Supplementary material for: Assessing the utility of metabarcoding for diet analyses of the omnivorous wild pig (Sus scrofa)
Source: Ecol Evol. 2017 Nov 26;8(1):185–96. doi: 10.1002/ece3.3638 (PMC5756863; doi:10.1002/ece3.3638)
Supplement: Supplementary file 2 [file ECE3-8-185-s002.xlsx]

## Sheet: Sheet1
Unique_Pig_ID	State	Coordinate N	Coordinate E
CA01	California	34.936	-118.5672098
CA02	California	34.889	-118.754
CA03	California	34.9359	-118.5671205
CA04	California	34.9352	-118.5674356
CA05	California	34.9373	-118.5657783
CA07	California	34.9159	-118.5775233
CA08	California	34.9359	-118.5671639
CA09	California	34.9378	-118.5651206
CA10	California	34.9358	-118.5672388
CA11	California	34.9304	-118.5667980
CA12	California	34.9358	-118.567
CA13	California	34.9305	-118.5673256
CA14	California	34.9365	-118.5665079
CA15	California	34.9367	-118.5662388
CA16	California	34.9991	-118.6960964
CA17	California	34.936	-118.5669799
CA18	California	34.9358	-118.567
FL67	Florida	27.4	-81.9302
FL68	Florida	27.4	-81.9515
FL69	Florida	27.3936	-81.934
FL73	Florida	27.4	-81.9302
FL74	Florida	27.1547	-81.2205
FL75	Florida	27.1547	-81.2205
FL76	Florida	27.1547	-81.2205
FL77	Florida	27.1526	-81.173
FL78	Florida	27.1526	-81.173
FL79	Florida	27.1526	-81.173
FL80	Florida	27.1526	-81.173
FL81	Florida	27.1256	-81.1913
FL88	Florida	27.1435	-81.1882
FL89	Florida	27.1435	-81.1882
TX01	Texas	35.8362	-100.082
TX02	Texas	35.8362	-100.082
TX03	Texas	35.8362	-100.082
TX05	Texas	27.2539	-98.4656
TX06	Texas	27.2496	-98.4919
TX07	Texas	27.2667	-98.3198
TX08	Texas	27.2708	-98.3415
TX09	Texas	27.2708	-98.3415
TX10	Texas	34.08	-99.2126
TX11	Texas	34.08	-99.2126
TX12	Texas	35.8408	-100.09
TX13	Texas	35.8356	-100.083
TX14	Texas	35.8525	-101.229
TX15	Texas	34.4566	-99.9487
TX16	Texas	35.8362	-100.082
